# Supplementary material for: Age-period-cohort analysis of gender differential trends in incidence and mortality of non-Hodgkin lymphoma in China, 1990-2019
Source: Front Oncol. 2023 Jan 6;12:1056030. doi: 10.3389/fonc.2022.1056030 (PMC9853163; doi:10.3389/fonc.2022.1056030)
Supplement: Supplementary file 1 [file DataSheet_1.zip]

Archive with 4 entries (3 files):
- Supplementary Material/TABLE S1-The data collection process.docx
- Supplementary Material/TABLE S2-Wald Chi Square tests for estimable functions in the APC model.docx
- Supplementary Material/TABLE S3-The local drifts for China by gender.docx
- Supplementary Material/
